# Supplementary material for: Super-resolution imaging of T lymphocyte activation reveals chromatin decondensation and disrupted nuclear envelope
Source: Commun Biol. 2024 Jun 10;7:717. doi: 10.1038/s42003-024-06393-1 (PMC11164909; doi:10.1038/s42003-024-06393-1)
Supplement: Supplementary file 3 — Supplementary Data 1 [file 42003_2024_6393_MOESM3_ESM.xlsx]

## Sheet: Figure1_C_NuclearDNA_nanodomain
Sti	Unsti
78.5458	185.502
106.123	153.256
96.4469	150.428
117.171	170.428
161.048	177.264
124.375	177.46
115.99	128.965
127.444	200.488
127.621	164.511
136.649	191.825
105.487	177.147
147.568	182.898
111.24	165.99
106.626	186.752
161.881	154.131
107.719	151.531
114.478	203.597
137.914	168.721
130.336	143.951
172.771	174.751
94.858	177.502
112.055	183.705
77.2574	174.054
129.685	151.977
98.6666	184.489
120.875	134.883
115.655	176.793
64.2491	182.048
136.841	183.594
63.6439	176.712
86.3652	157.984
127.747	182.131
169.23	159.361
121.429	152.829
131.493	195.088
123.288	191.92
101.865	188.078
120.978	190.918
91.1237	181.552
146.224	188.239
145.109	201.738
81.7815	187.928
125.733	187.916
120.176	167.114
125.608	175.761
141.607	171.528
85.8977	182.52
122.147	209.48
71.9715	184.856
76.3854	179.222
101.699	160.29
119.636	140.756
136.921	146.71
95.1753	135.04
75.6763	168.746
165.232	160.902
95.242	142.766
159.126	212.842
132.965	155.344
171.486	179.7
87.6034	169.451
161.036	180.389
96.5797	170.824
154.151	201.097
116.194	185.9
138.344	172.367
147.105	176.985
98.1524	174.645
146.892	163.072
106.864	175.947
87.2859	165.844
147.719	220.118
205.096	196.744
140.187	112.966
162.563	129.517
138.205	190.506
84.3597	164.293
90.4637	100.597
84.2495	196.94
102.206	197.856
134.803	137.252
131.55	151.101
67.7395	113.56
81.3819	186.789
73.2361	162.775
71.6179	152.93
93.6098	110.865
94.0027	175.524
66.6564	185.197
105.544	177.438
58.4851	173.621
83.3486	152.698
73.4989	157.661
92.37	158.563
99.3995	213.939
86.0906	172.488
98.85	178.323
109.812	150.395
71.0064	168.263
72.0374	187.69
71.4737	184.559
62.7931	158.815
86.8153	165.202
78.8839	192.842
81.2896	159.989
113.413	145.223
66.158	196.09
108.998	166.019
88.5667	126.283
63.0421	171.688
91.6757	166.445
94.6458	183.036
104.05	184.546
124.978	197.779
69.0202	191.832
87.0051	175.538
77.5565	162.823
70.086	158.314
89.4336	156.889
115.386	138.356
81.8111	163.805
72.9548	152.472
108.862	179.79
84.706	191.787
83.201	194.602
68.1994	161.875
71.3263	168.684
72.2064	183.947
81.6519	188.464
89.8062	165.398
83.412	161.804
81.195	185.782
80.4032	174.01
65.3702	224.502
83.0301	143.838
101.153	176.359
82.812	161.518
67.6126	135.256
93.0552	172.263
85.8941	173.793
66.086	178.291
80.1539	107.616
61.8826	173.363
87.1547	159.859
70.6783	158.575
74.9323	210.153
74.218	196.079
77.6118	150.173
83.3876	111.076
74.3723	161.943
78.8107	178.396
116.182
86.5923
113.252
118.114
177.792
130.75
133.509
115.898
155.709
155.889
117.077
111.947
184.413
152.84
135.918
89.2909
96.4329
83.0288
81.1273
152.023
99.6578
109.987
89.2766
174.983
152.35
103.059
145.433
148.923
151.279
98.8296
134.95
142.463
134.766
182.248
197.207
157.822
144.881
152.147
182.763
164.304
155.491
199.006
182.639
152.054
130.181
152.558
94.3347
100.166
112.646
121.243
112.078
104.444
132.931
126.139
127.352
85.9647
94.2013
140.501
132.276
89.1221
79.2316
139.038
94.9279
86.4297
99.1441
96.0064
72.2901
78.0513
92.9515
98.9197
100.78
117.449
109.937
85.3552
119.983
82.3922
105.912
114.852
99.3971
90.3077
97.1485

## Sheet: Figure1_C_MeanLocNum
Unsti	Sti
520.951	142.081
428.918	209.105
343.925	195.973
567.173	233.514
646.356	431.909
630.941	275.576
284.333	258.324
786.225	281.182
566.76	257.152
616.16	321.041
652.986	222.139
689.523	314.8
512.141	290.069
697.19	178.233
472.167	397.324
492.948	199.674
583.108	255.639
305.158	335.98
725.11	236.111
638.175	418.529
668.822	231.635
566.971	189.174
303.48	122.348
586.354	335.567
322.305	194.536
690.137	299.162
591.421	209.045
816.454	66.0769
725.833	389.052
515.778	142.267
675.805	221.533
443.579	324.215
463.318	467.973
753.021	297.017
751.383	376.25
688.646	283.033
793.188	237.444
674.562	274.172
665.267	152.217
827.712	387.82
723.28	305.025
650.839	183.594
469.828	306.217
650.646	264.98
715.473	314.514
772.82	343.479
751.816	170.292
687.093	257.215
537.241	140.727
320.727	185.448
475.235	157.833
378.04	257.388
664.975	417.385
552.922	242
377.151	90.9
888.078	493.042
543.105	193.194
662.713	449.275
611.225	312.269
676.337	501.055
559.557	187.119
867.305	458.447
585.99	200.545
551.094	353.655
558.248	241.163
527.309	320.571
503.942	397.061
586.504	211.508
580.024	413.984
753.025	171.702
556.247	155.029
257.432	333.15
727.991	494.467
603.547	291.4
697.256	400.625
627.837	356.254
345.752	154.964
544.263	188.237
296.314	163.375
712.955	204.462
494.51	290.282
471.92	400.712
604.44	77.4
590.121	188.5
592.223	134.649
713.17	181.417
517.678	234.435
453.057	226.886
462.587	138.984
829.6	231.661
544.852	134.234
709.824	207.877
395.606	161.593
593.248	166.71
673.872	202.016
730.278	174.583
584.924	275.414
592.242	244.684
745.893	185.5
450.794	130.333
440.987	149.327
622.821	109.706
439.609	157.178
289.417	201.562
563.471	92.5455
610.092	271.473
615	149.522
825.854	241.014
854.946	156.692
759.583	149.692
561.466	237.974
458.56	191.48
493.784	212.074
547.437	277.861
326.886	122.431
588.912	170.523
441.037	151.312
708.838	158.45
831.632	196.381
810.673	261.871
483.73	161.922
612.186	146.763
547.436	241.975
646.474	168.109
579.977	158.787
433.63	131.18
823.428	153.161
635.307	137.385
846.855	164.879
444.515	189.519
551.065	189.071
447.05	178.234
379.123	172.472
642.547	106.353
597.722	166.629
661.095	174.235
610.045	164.304
443.733	119.353
416.175	195.779
360.244	239.194
215.571	161.077
588.344	173.538
675.116	107.943
	133.053
	122.469
	151.636
	157.586
	183.04
	168.241
	150.588
	142.56
	279.593
	221.109
	295.193
	262.271
	487.5
	318.233
	348.088
	311.231
	410.62
	414.611
	339.88
	260.073
	569.472
	482.127
	389.272
	213.945
	246.035
	176.36
	166.372
	434.229
	169.482
	192.391
	146.379
	443.531
	175.105
	438.59
	374.521
	369.376
	134.438
	300.798
	354.298
	347.376
	401.84
	441.533
	410.03
	488.161
	494.577
	375.783
	534.588
	471.571
	368.245
	397.539
	148.625
	179.714
	192.949
	337.743
	288.027
	204.414
	299.45
	304.367
	320.971
	174.966
	119.55
	344.8
	285
	173.078
	154.066
	357.223
	186.516
	194.795
	205.932
	198.981
	92.6765
	144.636
	215.226
	179.982
	237.093
	235.727
	218.9
	144.311
	206.375
	155.55
	223.948
	213.4
	232.759
	167.308
	181.173

## Sheet: Figure2_B_H3K9me3_NanodomainSiz
Unsti	Sti
164.118	155.913
164.718	164.135
165.711	140.051
167.605	154.959
162.519	165.997
161.296	158.476
170.918	164.405
163.455	167.941
160.259	152.134
153.711	173.292
167.675	161.126
172.317	135.827
173.479	151.826
176.997	145.998
163.593	155.941
171.54	161.836
158.902	151.481
163.352	146.521
170.449	145.678
160.248	170.238
162.407	150.665
169.024	144.107
167.886	146.244
166.304	146.802
168.576	142.142
173.876	142.54
169.929	155.169
175.283	155.906
175.777	149.895
178.351	145.87
163.097	148.48
172.741	160.575
171.311	147.478
162.902	157.905
165.637	154.854
177.038	157.951
	157.339
	155.997
	163.057
	173.705
	162.742

## Sheet: Figure2_B_H3K9me3_MeanLocNum
Unsti	Sti
369.074	236.665
335.177	230.491
345.462	144.781
436.611	232.528
300.539	343.164
353.207	225.469
474.102	290.523
311.286	336.461
342.487	224.66
238.591	383.33
414.283	258.291
323.718	136.009
416.396	197.019
502.779	152.678
270.385	209.83
422.624	240.281
291.585	173.03
357.223	170.19
390.452	136.749
326.175	365.084
304.017	192.823
395.047	169.903
313.1	194.541
316.924	185.441
410.894	99.2628
537.697	172.945
433.592	154.371
430.274	236.586
470.87	251.738
424.696	200.436
296.292	179.446
366.449	203.384
415.199	249.909
281.004	173.36
346.315	236.867
406.522	243.525
518.697	269.867
	237.427
	245.444
	258.164
	362.923
	284.833

## Sheet: Figure2_D_H3K4me3_NanodomainSiz
Unsti	Sti
153.414	178.025
153.996	190.297
158.233	177.383
157.534	179.78
162.132	189.037
158.927	174.221
163.516	180.598
143.836	193.949
157.457	185.426
162.488	172.349
158.743	173.284
166.837	189.369
168.607	171.435
170.61	184.111
161.228	183.18
157.964	180.246
152.744	177.722
158.754	184.952
153.435	181.377
149.007	170.046
156.773	181.302
147.042	196.415
142.038	163.748
150.541	182.804
164.885	197.123
149.194	185.899
151.527	177.442
144.247	179.345
164.191	183.804
156.846	187.675
162.821	167.922
150.998	159.793
157.697	183.737
160.419	185.745
146.019	177.405
161.689	177.644
162.564	184.921
159.288	176.072
157.673	178.892
145.189	184.784
145.421	190.954
152.305

## Sheet: Figure2_D_H3K4me3_MeanlocNum
Unsti	Sti
181.373	332.722
193.624	411.864
202.73	314.559
199.483	348.561
218.55	403.027
194.413	299.717
225.461	350.741
163.495	460.496
194.888	344.639
214.922	284.639
199.661	293.962
229.039	389.76
254.604	280.397
245.826	365.449
213.192	360.277
208.74	328.725
175.21	309.737
203.235	370.264
185.28	340.559
173.766	273.302
206.176	338.934
177.366	485.874
156.241	229.555
184.73	332.545
216.806	497.153
181.924	391.932
187.134	336.518
160.023	318.13
245.327	355.372
196.853	400.929
227.582	250.612
182.078	214.347
214.728	372.681
218.464	363.352
155.568	307.018
214.026	315.581
208.775	356.542
221.64	303.079
200.536	346.706
164.4	387.346
166.501	409.945
189.058
