# Supplementary material for: Super-resolution imaging of T lymphocyte activation reveals chromatin decondensation and disrupted nuclear envelope
Source: Commun Biol. 2024 Jun 10;7:717. doi: 10.1038/s42003-024-06393-1 (PMC11164909; doi:10.1038/s42003-024-06393-1)
Supplement: Supplementary file 4 — Supplementary Data 2 [file 42003_2024_6393_MOESM4_ESM.xlsx]

## Sheet: Figure3_B_RNAPII_ClusterSize
Unsti	Sti
49.4724	78.83
52.3556	87.0553
49.851	91.169
53.032	81.9417
47.1118	78.6968
62.6739
54.3346
52.6241	77.4639
55.5925	91.613
56.196	82.3064
59.554	84.627
66.92	89.4694
48.2861	82.3989
53.1284	85.8733
62.3208	92.744
64.5523	89.8777
58.0162	73.9344
55.2198	74.4617
55.9297	74.6426
54.611	89.6152
56.797	84.2845
51.2856	82.4353
56.9748	76.8323
62.9581	70.4174
75.8394	82.6922
58.9493	85.7493
62.5055	93.7331
55.5155	93.0255
58.0479	87.1802
51.4746	80.5477
55.2395	76.3908
64.2803	76.3209
62.3006	73.9751
52.3163	77.4899
62.4379
64.7849	72.1686
49.6444	80.6084
61.3722
47.0748	73.0288
48.3012	85.1
54.3763	80.6465
53.0878	77.846
60.418	78.5061
57.7843	99.2416
56.038	75.7315
59.4911	73.5953
67.0047	75.4608
51.1887	99.8626
47.5873	79.7772
57.7689	78.6778
53.5085	86.5726
53.5551	73.7133
74.6091	75.8482
65.5202	93.9
52.5751	75.6979
62.2072	91.3225
66.3155	88.2235
67.4488	81.7079
48.4868	89.2457
66.1179	87.0452
50.3619	85.16
57.4684	85.8097
57.162

## Sheet: Figure3_B_Colocalization
Unsti	Sti
0.039547	0.160563
0.0505488	0.209473
0.0372471	0.186106
0.0449111	0.22128
0.0316039	0.180774
0.0659978	0.26123
0.0348073	0.200851
0.0336826	0.151843
0.0612941	0.214357
0.0455651	0.162579
0.0463104	0.176765
0.0426882	0.157495
0.030709	0.191857
0.0364705	0.190843
0.0788305	0.192496
0.0587736	0.15733
0.0701397	0.158328
0.0394941	0.196511
0.0650414	0.170132
0.051753	0.192704
0.0478805	0.180784
0.0317182	0.169395
0.0343512	0.162558
0.0436091	0.132662
0.0574815	0.166784
	0.176803
0.0589146	0.177746
0.070126	0.214606
0.0574821	0.15102
0.0735684	0.177847
0.0487947	0.178245
0.0474327	0.185584
0.0842261	0.162066
0.0489306	0.169982
0.0488219	0.200729
0.0854122	0.176527
0.0596013	0.179537
0.0267494	0.229962
0.068124	0.148763
0.0450411	0.185192
0.052596	0.184287
0.0801195	0.179558
0.0597755	0.164589
0.0680085	0.262159
0.0599569	0.18481
0.0668955	0.166894
0.0894659	0.174378
0.0830837	0.21612
0.0599575	0.173126
0.0689731	0.209079
0.0870192	0.183287
0.0627423	0.200313
0.0660931	0.164695
0.0633511	0.219331
0.118275	0.134193
0.0498748	0.189083
0.0395334	0.175233
0.0951973	0.216354
0.0727427	0.210596
0.0487235	0.191587
0.0886328	0.186269
0.0533024	0.170863
0.0756666
0.0778608

## Sheet: Figure3_D_PCNA_ClusterSize
Unsti	Sti
48.4539	80.7231
51.2982	92.465
48.0243	113.522
45.9948	122.858
50.6967	90.1399
44.2572	104.062
50.5123	102.762
41.4693	98.3061
40.8228	116.108
44.9728	89.496
49.4997	107.01
46.6088	115.727
61.11	102.348
55.7049	95.7112
49.8977	89.5448
50.4695	101.261
56.5334	88.1571
49.2805	105.82
62.6128	92.3922
59.8742	106.207
46.0506	94.0305
45.74	104.743
42.3174	99.4201
42.5706	98.4516
46.0541	106.322
50.5715	104.565
46.3452	97.8881
56.1648	91.804
54.2936	104.045
53.308	89.6789
49.1034	112.725
49.5313	97.1355
57.6021	121.849
58.883	112.024
53.8005	95.1306
51.6366	82.9483
48.9731
46.1611	99.7499
51.2111	99.0106
50.293	107.344
48.2395	90.1986
51.4878	91.7423
55.6873	111.195
54.2795	103.396
47.6744	103.524
48.5723	103.739
53.8627	102.132
55.3015	92.1276
56.7699	115.277
47.7434	99.127
53.2705	91.2313
46.439	92.789
49.9876	97.5501
54.0742	95.318
49.8949
55.1938
52.4905
45.8035
54.7056
51.512
45.455
53.165
53.8086	110.557
	113.32
	118.317
68.4285	111.862
66.9435	106.849
	117.752
68.1484	109.492
70.2267
63.7064
66.9566
61.9216
67.0095
62.2833
64.1761
65.2344

## Sheet: Figure3_D_Colocalization
Unsti	Sti
0.0328649	0.165107
0.0308734	0.223956
0.0326383	0.205335
0.0210001	0.218039
0.0272168	0.217519
0.0412917	0.202761
0.0328338	0.209627
0.0105179	0.171636
0.0115641	0.219661
0.016788	0.22733
0.044142	0.229892
0.0209782	0.211522
0.0295772	0.185447
0.0394356	0.222885
0.0296137	0.202178
0.0380022	0.224233
0.0399198	0.211842
0.0216632	0.238977
0.046691	0.234213
0.0760392	0.199135
0.0280724	0.153457
	0.206836
0.0264046	0.223933
0.0274265	0.208127
0.0168385	0.198591
0.0476417	0.203255
0.0598605	0.208013
0.0334676
0.0922628	0.18283
0.0602033	0.197746
0.0353748	0.194221
0.03327	0.222396
0.0445217	0.170904
0.0366553	0.197476
0.0437261	0.17984
0.053954	0.202213
0.0507259	0.21157
0.0680927	0.198266
0.0673788	0.209318
0.0349576	0.206819
0.0359742	0.215567
0.0515453	0.248285
0.0319494	0.188656
0.067203	0.206748
0.0983429	0.198326
0.0497313	0.191561
0.0489574	0.201259
0.0512954	0.22762
0.07131	0.205148
0.0811804	0.238402
0.0491264	0.186075
0.029441	0.219511
0.038142	0.230587
0.0353194	0.193687
0.0290391	0.246027
0.0461601	0.186455
0.0222064
0.0431856
0.0452982
0.0302671
0.0438407
0.0528849
0.0367933
0.0381162
