# Supplementary material for: Super-resolution imaging of T lymphocyte activation reveals chromatin decondensation and disrupted nuclear envelope
Source: Commun Biol. 2024 Jun 10;7:717. doi: 10.1038/s42003-024-06393-1 (PMC11164909; doi:10.1038/s42003-024-06393-1)
Supplement: Supplementary file 5 — Supplementary Data 3 [file 42003_2024_6393_MOESM5_ESM.xlsx]

## Sheet: Figure4_E_LMNB1_NanodomainSize
Unsti	Sti
124.351	79.0879
122.925	88.9352
125.422	83.3542
130.156	80.9078
122.064	65.6881
116.91	76.9955
123.075	85.4946
114.579	73.6147
128.997	75.0937
120.641	92.8847
129.392	92.1892
122.721	74.6325
114.74	86.4578
111.976	65.28
104.608	102.194
115.826	85.9775
	111.452
107.801	91.95
112.498	96.2357
113.549	97.8575
110.53	67.241
122.485	98.9498
115.928	87.7778
119.45	78.5124
117.773	74.4951
107.939	83.4093
116.818	108.556
107.083	94.4809
118.529	86.8875
119.557	117.14
121.246
125.05
112.056
116.915
110.741
123.396
117.664
97.064
107.444
83.0694
103.641

## Sheet: Figure4_E_LMNB1_LocalizationNum
Unsti	Sti
862.7	240.543
824.481	336.769
972.238	249.385
1121.31	259.774
571.027	176.463
874.75	227.694
773.629	328.714
576.216	246.821
929.581	212.222
821.889	352.022
650.564	311.68
963.484	225.134
938.081	251.753
873.935	170.5
965.913	439.212
781.861	346.204
	718.846
589.118	364.883
523.97	383.763
508.293	438.946
546.912	184.882
691.378	407.929
589.914	353.795
765.829	231.645
684.8	225.419
518.343	293.288
752.556	656.879
490.467	528.305
693.865	419.537
710.481	849.081
724.76
694.125
576.967
649.9
776.333
841.704
902
753.286
532.792
407.258
539.054

## Sheet: Figure4_F_NPC_NanodomainSize
Unsti	Sti
138.177	92.6512
120.842	93.9389
123.937	90.5807
129.48	95.0876
126.949	102.429
135.948	81.9143
110.306	95.2831
153.439	78.9346
128.341	80.9109
112.084	63.1044
116.234	73.494
121.874	90.5673
121.595	76.2282
121.417	72.8397
119.189	75.9007
123.981	84.1265
135.722	76.5427
121.268	78.9992
100.591	74.2866
101.201	79.2246
114.747	94.7658
126.208	75.4115
127.339	90.0271
118.825	90.7337
129.778	89.1741
126.672	92.6436
98.9198	87.3374
97.8253	99.9294
100.909	100.053
96.1642	93.4008
120.058	87.8487
	81.6654
	78.4791
	73.679
	98.5909
	83.9294
	76.781
	86.992
	84.9412
	80.9131
103.641

## Sheet: Figure4_F_NPC_LocalizationNum
Unsti	Sti
1387.62	847.074
1131.87	860.017
1193.13	771.375
1254.54	1150.29
1242.8
2030	415.914
922.133	974.956
1269.99	516.812
1114.27	391.533
1028.08	272.25
1154.86	340.521
1213	649.385
1386.66	344.345
897.288	302.938
925.6	350.143
1481.82	516.037
1252.93	401.723
1745.12	383.179
610.674	399.81
744.522	367.75
907.213	1276.12
987.138	851.073
987.661	682.269
931.561	713
1042.68	828.625
1188.15	696.405
871.2	788.766
515.819	835.543
522.806	1029.11
507.083	917.378
712.989	712.795
	579.4
	627.474
	479.97
	863.904
	713.697
	484.456
	680.118
	845.258
	736.771
539.054
