# Supplementary material for: Super-resolution imaging of T lymphocyte activation reveals chromatin decondensation and disrupted nuclear envelope
Source: Commun Biol. 2024 Jun 10;7:717. doi: 10.1038/s42003-024-06393-1 (PMC11164909; doi:10.1038/s42003-024-06393-1)
Supplement: Supplementary file 6 — Supplementary Data 4 [file 42003_2024_6393_MOESM6_ESM.xlsx]

## Sheet: Figure5_C
Unsti	Sti-24h	Sti-48h
185.502	80.9423	78.5458
153.256	76.1151	106.123
150.428	133.608	96.4469
170.428	120.826	117.171
177.264	94.2409	161.048
177.46	133.715	124.375
128.965	122.734	115.99
200.488	133.706	127.444
164.511	150.05	127.621
191.825	141.239	136.649
177.147	94.5088	105.487
182.898	95.9457	147.568
165.99	138.515	111.24
186.752	114.186	106.626
154.131	110.151	161.881
151.531	143.488	107.719
203.597	117.259	114.478
168.721	101.11	137.914
143.951	117.003	130.336
174.751	136.353
177.502	109.783	94.858
183.705	135.466	112.055
174.054	135.009	77.2574
151.977	136.62	129.685
	108.343	98.6666
184.489	117.41	120.875
134.883	101.595	115.655
176.793	165.862	64.2491
182.048	139.153	136.841
183.594	119.483	63.6439
176.712	133.936	86.3652
157.984	122.247	127.747
182.131	108.671
159.361	140.842	121.429
152.829	113.434	131.493
195.088	153.191	123.288
191.92	154.321	101.865
188.078	132.283	120.978
190.918	103.293	91.1237
181.552	106.796	146.224
188.239	114.702	145.109
201.738	160.76	81.7815
187.928	158.893	125.733
187.916	124.859	120.176
167.114	111.696	125.608
175.761	115.342	141.607
171.528	160.605	85.8977
182.52	101.245	122.147
209.48	124.406	71.9715
184.856	141.271	76.3854
179.222	181.692	101.699
160.29	106.85	119.636
140.756	164.409	136.921
146.71	84.6684	95.1753
135.04	153.918	75.6763
168.746	151.742	165.232
160.902	147.595	95.242
142.766	135.745	159.126
212.842	157.726	132.965
155.344	94.6761
179.7	156.418	87.6034
169.451	181.825	161.036
180.389	146.204	96.5797
170.824	149.065	154.151
201.097	164.389	116.194
185.9		138.344
172.367		147.105
176.985		98.1524
174.645		146.892
163.072		106.864
175.947		87.2859
165.844		147.719
220.118
196.744		140.187
112.966		162.563
129.517		138.205
190.506		84.3597
164.293		90.4637
100.597		84.2495
196.94		102.206
197.856		134.803
137.252		131.55
151.101		67.7395
113.56		81.3819
186.789		73.2361
162.775		71.6179
152.93		93.6098
110.865		94.0027
175.524		66.6564
185.197		105.544
177.438		58.4851
173.621		83.3486
152.698		73.4989
157.661		92.37
158.563		99.3995
213.939		86.0906
172.488		98.85
178.323		109.812
150.395		71.0064
168.263		72.0374
187.69		71.4737
184.559		62.7931
158.815		86.8153
165.202		78.8839
192.842		81.2896
159.989		113.413
145.223		66.158
196.09		108.998
166.019		88.5667
126.283		63.0421
171.688		91.6757
166.445		94.6458
183.036		104.05
184.546		124.978
197.779		69.0202
191.832		87.0051
175.538		77.5565
162.823		70.086
158.314		89.4336
156.889		115.386
138.356		81.8111
163.805		72.9548
152.472		108.862
179.79		84.706
191.787		83.201
194.602		68.1994
161.875		71.3263
168.684		72.2064
183.947		81.6519
188.464		89.8062
165.398		83.412
161.804		81.195
185.782		80.4032
174.01		65.3702
224.502		83.0301
143.838		101.153
176.359		82.812
161.518		67.6126
135.256		93.0552
172.263		85.8941
173.793		66.086
178.291		80.1539
107.616		61.8826
173.363		87.1547
159.859		70.6783
158.575		74.9323
210.153		74.218
196.079		77.6118
150.173		83.3876
111.076		74.3723
161.943		78.8107
178.396		116.182
		86.5923
		113.252
		118.114
		130.75
		133.509
		115.898
		155.709
		155.889
		117.077
		111.947
		152.84
		135.918
		89.2909
		96.4329
		83.0288
		81.1273
		152.023
		99.6578
		109.987
		89.2766
		152.35
		103.059
		145.433
		148.923
		151.279
		98.8296
		134.95
		142.463
		134.766
		157.822
		144.881
		152.147
		164.304
		155.491
		152.054
		130.181
		152.558
		94.3347
		100.166
		112.646
		121.243
		112.078
		104.444
		132.931
		126.139
		127.352
		85.9647
		94.2013
		140.501
		132.276
		89.1221
		79.2316
		139.038
		94.9279
		86.4297
		99.1441
		96.0064
		72.2901
		78.0513
		92.9515
		98.9197
		100.78
		117.449
		109.937
		85.3552
		119.983
		82.3922
		105.912
		114.852
		99.3971
		90.3077
		97.1485

## Sheet: Figure5_D
X	Y
105.506	46.7573
117.193	49.733
121.354	45.671
96.4474	44.5805
129.394	43.1683
136.584	61.2961
108.608	47.2121
128.316	50.0819
110.209	41.5653
108.238	45.3396
116.258	46.7757
117.358	40.2026
113.017	38.5755
78.7094	56.4679
90.6937	52.334
61.6701	43.6415
78.6846	33.6942
99.8923	46.6122
130.934	47.7899
141.032	44.1448
142.522	36.2506
96.7719	48.1523
132.06	43.2687
113.548	53.4216
152.473	53.8026
138.115	56.7434
136.114	56.88
98.008	52.7796
136.928	34.1985
110.109	49.4452
80.9935	49.2246
122.048	50.8153
134.768	51.6204
95.1341	43.2692
168.199	34.6718
120.967	42.052
65.9011	42.8686
94.3599	48.1345
88.4418	48.5173
127.753	51.965
136.019	61.3539
91.744	44.6503
82.9228	45.5558
125.65	42.4796
123.131	48.7961
167.289	41.2049
135.365	38.7052
90.0848	41.1665
106.098	46.3978
96.6421	45.3497
90.6746	40.8939
76.9594	47.7617
90.5063	46.7391
135.148	50.852
133.418	36.8961
147.939	38.174
159.978	53.012
82.4299	37.3269
65.5581	39.4278
86.0221	50.1219
62.5726	33.7856
64.6178	33.2751
69.5256	32.0338
54.1995	38.9895
79.1554	37.0345
70.847	38.7137
113.317	43.2392
69.7291	37.5529
86.7045	46.9058
83.1919	30.7714
67.7006	39.3052
58.7845	38.4265
94.1593	31.2466
69.1495	41.7552
92.5242	38.1112
66.9315	35.7785
71.6437	42.9654
70.6285	34.4046
151.029	44.9913
111.506	42.1122
134.229	33.0964
97.0994	45.1061
90.0966	45.2867
83.8601	47.8204
80.9691	42.9892
117.967	42.5842
154.546	53.372
148.649	38.1867
152.011	43.9395
134.328	57.0717
117.401	42.9174
126.449	39.4155
92.4212	35.4648
83.6332	38.0521
82.9297	48.5414
83.6633	40.9702
135.183	45.388
157.782	34.012
83.3466	33.4444
80.0782	43.3105
133.433	35.2323
56.5244	35.8864
70.4408	35.9149
86.0917	42.3867
116.312	55.7362
90.9	40.842
87.1895	41.3456
97.1034	42.68
105.217	38.2303
78.358	35.1618
81.1283	46.4808

## Sheet: Figure5_E
X	Y
105.506	44
117.193	20
121.354	19
96.4474	30
129.394	12
136.584	4
108.608	18
128.316	25
110.209	30
108.238	44
116.258	26
117.358	32
113.017	13
147.03	1
78.7094	3
90.6937	44
61.6701	32
78.6846	4
130.934	29
141.032	20
142.522	5
132.06	12
113.548	13
152.473	20
138.115	38
136.114	23
98.008	52
136.928	4
122.048	28
134.768	18
168.199	11
120.967	8
94.3599	64
127.753	11
136.019	17
125.65	34
123.131	24
167.289	7
135.365	9
90.0848	27
106.098	51
90.6746	64
76.9594	62
135.148	16
133.418	12
147.939	23
159.978	10
82.4299	39
65.5581	36
86.0221	20
62.5726	34
64.6178	29
69.5256	49
54.1995	37
79.1555	17
70.847	37
113.317	6
69.7292	34
86.7045	25
83.1919	2
67.7006	42
58.7846	50
94.1593	18
69.1495	50
92.5242	5
66.9315	35
71.6437	25
70.6285	9
151.029	19
111.506	19
134.229	9
117.967	17
154.546	23
148.649	12
152.011	17
134.328	20
126.449	24
92.4212	23
83.6333	30
82.9297	35
83.6633	26
135.183	8
157.782	8
83.3466	9
80.0782	20
133.433	12
56.5244	20
70.4408	23
86.0917	31
116.312	8
90.9	36
87.1895	32
97.1034	60
105.217	33
78.358	32
81.1283	15
