# Supplementary material for: Super-resolution imaging of T lymphocyte activation reveals chromatin decondensation and disrupted nuclear envelope
Source: Commun Biol. 2024 Jun 10;7:717. doi: 10.1038/s42003-024-06393-1 (PMC11164909; doi:10.1038/s42003-024-06393-1)
Supplement: Supplementary file 7 — Supplementary Data 5 [file 42003_2024_6393_MOESM7_ESM.xlsx]

## Sheet: Figure6_D
Unsti	Sti	Sti+SB
1222.82	11998.2	2521.93
1562.63	3678.36	3802.18
2185.79	4191.87	2644.68
725.83	10229.6	2943.27
725.816	9277.25	3338.51
2416.46	6392.04	3472.12
1525.3	5021.2	3427.77
1194.24	6321.26	4727.91
1948.05	4151.89	3575.81
2601.22	4293.1	3529.58
1635.97	6503.98	4344.95
2630.64	9192.34	3535.99
1761.15	12035.4	3766.86
466.944	9680.05	5049.62
1744.34	3365.26	5047.87
2921.36	8956.09	3900.17
724.74	8304.27	3547.02
2263.53	5037.75	5336.88
	6158.86	5381.82
	8210.4	3632.96
	8292.02	3433.4
	7409.89	3292.28
	9034.86	4211.32
	9037.76	4262.9
	11782.9	3018.66
	6356.79	5530
	9864.25	6339.89
	8795.68	3989.66
	10054.4	3317.08
	9965.36	3574.69
	12043.6	5810.3
	11236.6	6200.09

## Sheet: Figure6_E
Unsti	Sti+SB	Sti
142.08	158.887	77.4936
140.113	152.467	93.5502
141.67	134.553	72.9693
140.913	144.117	86.2891
142.577	129.409	87.2176
144.468	87.9124	85.881
143.447	77.8715	74.3856
145.056	109.613	66.1331
141.044	93.2843	91.3939
144.072	82.4113	88.9969
	125.811	79.3832
	149.716
	126.476
	106.69	65.7107
131.33	127.076	73.732
138.246		83.4235
134.447		97.9961
145.078		79.8075
135.58		74.7749
137.578
143.439	123.576	92.9515
135.866	97.0506	98.9197
164.511	89.9107
191.825
177.147	111.619
182.898	116.186	85.3552
165.99	104.365
186.752	126.785	82.3922
154.131	133.229
151.531	129.787
203.597	102.637	99.3971
168.721	102.939	90.3077
143.951	98.6284	97.1485
174.751	162.296
	160.331
173.363	134.582
159.859	173.671
158.575	130.882
210.153	127.174
196.079	150.355
150.173	107.99
	125.127
161.943
178.396	123.116

## Sheet: Figure6_F
Unsti	Sti+SB	Sti
0	35	27
0	33	51
0		64
0		62
0	23	16
5	14	23
8	8	39
4	6	36
0	6	20
2	1	34
3	6	29
8		49
3		37
5	2	37
0	9	34
0	6	25
6	6	42
7	9	50
5	3	18
2	9	50
2	15	35
1	7	25
	12	19
9	4	19
2	18	17
0	25	23
6	30	17
3		20
0	26	24
2	32	23
4	13	30
0	1	35
3	3	26
2		31
2	20	36
3	5	32
0	12	60
0	13	33
	20	32
	38	15
	23
